# Supplementary material for: Expression and clinical significance of HSP27 and its phosphorylation in lower extremity arteriosclerosis obliterans
Source: PeerJ. 2020 Jun 11;8:e9305. doi: 10.7717/peerj.9305 (PMC7293856; doi:10.7717/peerj.9305)
Supplement: Supplemental Information 1 [file peerj-08-9305-s001.xls]

## Sheet: Sheet1
Patient	HSP27(ng/mL)	ABI
12	23.54	0.05																															40 贾怀玉	41 王世宽	42 王千成	43 靳彪	44 赵连筠	45 张士珍	46 王显安	47 刘三	48 刘玉梅	49 田三满	50 张启旺	51 赵俊升	52 金宝华	53 银虎栋	54 梁志华	55 李继棠	53 元维邦
8	23.88	0.06																															88.8855	56.5504	49.1403	73.0548	45.7721	38.0251	38.3619	44.7616	46.1089	0
1	27.58	0.08																																						44.7616		0
13	33.65	0.12																																						46.1089		0
53	33.98	0.14																																						0		0
17	34.32	0.16																																								0
11	34.66	0.17																																								0
54	34.66	0.17																																								0
60	34.99	0.19																																								0
3	36.68	0.2																																								0
4	37.35	0.22																																								0
19	38.03	0.23																																								0
45	38.03	0.23																																								0
46	38.36	0.25
15	39.37	0.26
5	40.05	0.26
10	41.39	0.29
16	44.76	0.3
47	44.76	0.31
44	45.77	0.31
2	46.11	0.33
48	46.11	0.34
14	49.14	0.36
42	49.14	0.37
30	49.81	0.37
33	50.49	0.39
38	50.82	0.39
50	51.16	0.39
51	51.16	0.41
25	52.17	0.42
31	53.18	0.44
7	54.53	0.45
9	54.53	0.46
21	54.53	0.48
6	54.87	0.48
36	55.2	0.5
41	56.55	0.51
52	56.89	0.53
23	57.9	0.54
26	58.23	0.57
29	59.25	0.59
59	59.25	0.6
32	59.58	0.62
57	59.58	0.62
53	61.27	0.63
18	61.6	0.65
24	62.61	0.67
20	62.95	0.67
28	63.96	0.7
37	68	0.71
49	68.68	0.73
55	69.69	0.73
58	72.38	0.74
43	73.05	0.76
27	80.13	0.77
34	86.53	0.79
35	87.54	0.79
40	88.89	0.82
22	93.26	0.85
39	94.27	0.87
[truncated: 4 more columns]
